# Supplementary material for: Carboxyl Group-Modified Myoglobin Induces TNF-α-Mediated Apoptosis in Leukemia Cells
Source: Pharmaceuticals (Basel). 2022 Aug 27;15(9):1066. doi: 10.3390/ph15091066 (PMC9501283; doi:10.3390/ph15091066)
Supplement: Supplementary file 1 [file pharmaceuticals-15-01066-s001.zip]

Archive with 1 entries (1 files):
- pharmaceuticals-1887690-supplementary.pdf
